# Supplementary material for: Z-Scheme BiVO4/g-C3N4 Photocatalyst—With or Without an Electron Mediator?
Source: Molecules. 2024 Oct 28;29(21):5092. doi: 10.3390/molecules29215092 (PMC11547383; doi:10.3390/molecules29215092)
Supplement: Supplementary file 1 [file molecules-29-05092-s001.zip]

Archive with 1 entries (1 files):
- molecules-3236185-supplementary.pdf
